# Supplementary material for: Genetic screen identifies a requirement for SMN in mRNA localisation within the Drosophila oocyte
Source: BMC Res Notes. 2018 Jun 13;11:378. doi: 10.1186/s13104-018-3496-1 (PMC5998591; doi:10.1186/s13104-018-3496-1)
Supplement: Supplementary file 1 — Additional file 1: Table S1. Chromosome deficiency lines evaluated in the SMN enhancing screen. [file 13104_2018_3496_MOESM1_ESM.xlsx]

## Sheet: Chromosome 2L
Deficiency	Deleted Region	Interaction
Df(2L)net-PMF	21A1 – 21B8	-
Df(2L)BSC4	21B7 – 21C3	-
Df(2L)BSC106	21B7 – 21C2	-
Df(2L)BSC16	21C3 – 21C8	-
Df(2L)ast2	21D1 – 22B3	-
Df(2L)dp-79b	22A2 – 22E1	-
Df(2L)BSC37	22D1 – 22F2	+
Df(2L)dpp[d14]	22F1 – 23A2	-
Df(2L)JS17	23C1 – 23E2	-
Df(2L)BSC28	23C5 – 23E2	-
Df(2L)BSC31	23E5 – 23F5	-
Df(2L)drm-P2	23F3 – 24A2	-
Df(2L)ed1	24A2 – 24D4	+
Df(2L)BSC110	25C1 – 25C4	-
Df(2L)BSC109	25C4 – 25C8	-
Df(2L)cl-h3	25D2 – 26B5	-
Df(2L)E110	25F3 – 26D11	-
Df(2L)BSC5	26B1 – 26D2	+
Df(2L)BSC6	26D3 – 26F7	-
Df(2L)BSC7	26D10 – 27C1	-
Df(2L)spd[j2]	27B2 – 27F2	-
Df(2L)Dwee1-W05	27C2 – 27C5	-
Df(2L)BSC41	28A4 – 28D9	-
Df(2L)TE29Aa-11	28E4 – 29C1	-
Df(2L)BSC111	28F5 – 29B1	-
Df(2L)N22-14	29C1 – 30C9	-
Df(2L)BSC17	30C3 – 30F1	-
Df(2L)Mdh	30D – 31F	-
Df(2L)BSC50	30F5 – 31B1	-
Df(2L)J2	31B1 – 32A2	-
Df(2L)BSC32	32A1 – 32D1	-
Df(2L)BSC36	32D1 – 32E1	-
Df(2L)FCK-20	32D1 – 32F3	-
Df(2L)Prl	32F1 – 33F2	-
Df(2L)BSC30	34A3 – 34B9	-
Df(2L)b87e25	34C1 – 35C1	-
Df(2L)TE35BC-24	35B4 – 35E2	-
Df(2L)r10	35D1 – 36A7	-
Df(2L)cact-255rv64	35F6 – 36D	+
Df(2L)TW137	36C2 – 37B10	-
Df(2L)C'	h35 – 40A1	-
In(2R)bw[VDe2L]Cy[R]	h42 – 42A3	-

## Sheet: Chromosome 3L
Deficiency	Deleted Region	Interaction
Df(3L)emc-E12	61A – 61D3	-
Df(3L)Ar14-8	61C4 – 62A8	-
Df(3L)R-G7	62B9 – 62E7	-
Df(3L)M21	62F – 63B10	-
Df(3L)HR119	63C6 – 63F7	+
Df(3L)GN34	63E6 – 64A10	-
Df(3L)GN24	63F6 – 64C9	-
Df(3L)XDI98	65A2 – 65E1	-
Df(3L)BSC27	65D4 – 65E6	-
Df(3L)ZP1	66A17 – 66C5	-
Df(3L)h-i22	66D10 – 66E2	++
Df(3L)Scf-R6	66E – 66F	-
Df(3L)AC1	67A2 – 67D13	-
Df(3L)BSC14	67E3 – 68A6	-
Df(3L)vin5	68A2 – 69A1	++
Df(3L)vin7	68C8 – 69B5	-
Df(3L)eyg[C1]	69A4 – 69D6	-
Df(3L)BSC10	69D4 – 69F7	-
Df(3L)BSC12	69F6 – 70A2	-
Df(3L)fz-GF3b	70C2 – 70D5	-
Df(3L)fz-M21	70D2 – 71E5	-
Df(3L)XG5	71C2 – 72C1	-
Df(3L)brm11	72A3 – 72D5	-
Df(3L)st-f13	72C1 – 73A4	-
Df(3L)81k19	73A3 – 74F4	+++++
Df(3L)BSC8	74D3 – 75B5	-
Df(3L)W10	75A6 – 75C2	-
Df(3L)ED4782	75F2 – 76A1	-
Df(3L)BSC20	76A7 – 76B5	-
Df(3L)kto2	76B1 – 76D5	-
Df(3L)XS533	76B4 – 77B1	-
Df(3L)rdgC-co2	77A1 – 77D1	-
Df(3L)ri-79c	77B7 – 77F5	-
Df(3L)ri-XT1	77E2 – 78A4	-
Df(3L)ME107	77F3 – 78C9	-
Df(3L)Pc-2q	78C5 – 79A1	-
Df(3L)HD1	79D3 – 79F6	-

## Sheet: Chromosome 3R
Deficiency	Deleted Region	Interaction
Df(3R)ME15	81F3 – 82F7	-
Df(3R)3-4	82F3 – 82F11	-
Df(3R)e1025-14	82F8 – 83A3	-
Df(3R)ED5177	83B4 – 83B6	-
Df(3R)BSC47	83B7 – 83D1	-
Df(3R)Tpl10	83C1 – 84B2	-
Df(3R)WIN11	83E1 – 84A5	++
Df(3R)Scr	84A1 – 84B2	-
Df(3R)Antp17	84A5 – 84D9	-
Df(3R)p-XT103	85A1 – 85C1	-
Df(3R)BSC24	85B7 – 85D15	-
Df(3R)by10	85D8 – 85E13	-
Df(3R)BSC38	85F1 – 86C8	-
Df(3R)M-Kx1	86C1 – 87B5	-
Df(3R)T-32	86D9 – 87C4	+++
Df(3R)ry615	87B10 – 87E8	-
Df(3R)ea	88E7 – 89A1	-
Df(3R)sbd105	89A1 – 89B10	-
Df(3R)sbd104	89B6 – 89B18	-
Df(3R)P115	89B7 – 89E7	-
Df(3R)DG2	89E – 91B2	-
Df(3R)Cha7	90F1 – 91F5	-
Df(3R)Dl-BX12	91F1 – 92D6	-
Df(3R)H-B79	92B3 – 92F13	-
Df(3R)BSC43	92F7 – 93B6	+
Df(3R)e-N19	93B2 – 94A8	-
Df(3R)e-R1	93B6 – 93D4	-
Df(3R)23D1	94A3 – 94D4	-
Df(3R)BSC55	94D2 – 94E6	-
Df(3R)BSC56	94E1 – 94F2	-
Df(3R)Exel6195	95A4 – 95B1	-
Df(3R)mbc-30	95A5 – 95C11	-
Df(3R)mbc-R1	95A5 – 95D11	-
Df(3R)Exel9014	95B1 – 95D1	-
Df(3R)Exel6196	95C12 – 95D8	-
Df(3R)crb-F89-4	95D7 – 95F15	-
Df(3R)Exel6197	95D8 – 95E1	-
Df(3R)crb87-5	95C12 – 95D8	-
Df(3R)Exel6202	96D1 – 96E2	-
Df(3R)Exel6203	96E2 – 96E6	-
Df(3R)Espl3	96F1 – 97B1	-
Df(3R)Tl-P	97A – 98A2	-
Df(3R)D605	97E2 – 98A4	-
Df(3R)BSC42	98B1 – 98B5	-
Df(3R)3450	98E3 – 99A6	-
Df(3R)Dr-rv1	99A1 – 99B11	-
Df(3R)L127	99B5 – 99F1	-
Df(3R)B81	99D3 – 3Rt	++++
