# Supplementary material for: Genetic screen identifies a requirement for SMN in mRNA localisation within the Drosophila oocyte
Source: BMC Res Notes. 2018 Jun 13;11:378. doi: 10.1186/s13104-018-3496-1 (PMC5998591; doi:10.1186/s13104-018-3496-1)
Supplement: Supplementary file 2 — Additional file 2: Table S2. Most frequent Gene Ontology (GO) terms for ‘biological process’ of genes covered by SMN73Ao enhancing chromosome deficiencies. GO terms are ranked in descending order with #1 = most frequent and #14 = least frequent. [file 13104_2018_3496_MOESM2_ESM.xlsx]

## Sheet: Sheet1
# Rank	GO ID	GO Term	GO Term Definition
1	GO:0055114	Oxidation-reduction process	A metabolic process that results in the removal or addition of one or more electrons to or from a substance.
2	GO:0022008	Neurogenesis	Generation of cells within the nervous system.
3	GO:0006508	Proteolysis	The hydrolysis of proteins into smaller polypeptides and/or amino acids by cleavage of their peptide bonds.
4	GO:0032504	Multicellular organism reproduction	Production of new individuals by one or two multicellular organisms.
5	GO:0006355	Regulation of transcription, DNA-templated	Any process that modulates the frequency, rate or extent of cellular DNA-templated transcription.
6	GO:0006468	Protein phosphorylation	The process of introducing a phosphate group on to a protein.
7	GO:0006412	Translation	Production of a protein by ribosomes, using the sequence of a mature mRNA.
8	GO:0045944	Positive regulation of transcription from RNA polymerase II promoter	Any process that activates or increases the frequency, rate or extent of transcription from an RNA polymerase II promoter.
9	GO:0006909	Phagocytosis	An endocytosis process that results in the engulfment of external particulate material by phagocytes.
10	GO:0006030	Chitin metabolic process	Any process that modulates the frequency, rate or extent of the chemical reactions and pathways involving chitin.
11	GO:0048477	Oogenesis	The complete process of formation and maturation of an ovum or female gamete from a primordial female germ cell.
12	GO:0046331	Lateral inhibition	Signaling between cells of equivalent developmental potential that results in these cells adopting different developmental fates.
13	GO:0055085	Transmembrane transport	Transport of a solute across a lipid bilayer, from one side of a membrane to the other.
14	GO:0006629	Lipid metabolic process	Chemical reactions and pathways involving lipids.
